# Supplementary material for: New Tricholomalides D–G from the Mushroom Tricholoma ustaloides Grown in an Italian Beech Wood
Source: Molecules. 2023 Nov 6;28(21):7446. doi: 10.3390/molecules28217446 (PMC10650213; doi:10.3390/molecules28217446)
Supplement: Supplementary file 1 [file molecules-28-07446-s001.zip]

Archive with 1 entries (1 files):
- molecules-2653564-supplementary.pdf
